# Supplementary material for: Mpox and Surgery: Protocols, Precautions, and Recommendations
Source: Microorganisms. 2024 Sep 15;12(9):1900. doi: 10.3390/microorganisms12091900 (PMC11434558; doi:10.3390/microorganisms12091900)
Supplement: Supplementary file 1 [file microorganisms-12-01900-s001.zip]

Archive with 1 entries (1 files):
- microorganisms-3169681-supplementary.pdf
